# Supplementary material for: eIF4B mRNA Translation Contributes to Cleavage Dynamics in Early Sea Urchin Embryos
Source: Biology (Basel). 2022 Sep 27;11(10):1408. doi: 10.3390/biology11101408 (PMC9598784; doi:10.3390/biology11101408)
Supplement: Supplementary file 1 [file biology-11-01408-s001.zip]

Archive with 1 entries (1 files):
- biology-1921168-supplementary.pdf
